# Supplementary material for: Metabolic Regulation of Hepatitis B Virus Infection in HBV-Transgenic Mice
Source: Metabolites. 2022 Mar 25;12(4):287. doi: 10.3390/metabo12040287 (PMC9031567; doi:10.3390/metabo12040287)
Supplement: Supplementary file 1 [file metabolites-12-00287-s001.zip]

Archive with 1 entries (1 files):
- metabolites-1640243-supplementary.pdf
